# Supplementary material for: A High-Linearity Glucose Sensor Based on Silver-Doped Con A Hydrogel and Laser Direct Writing
Source: Polymers (Basel). 2023 Mar 13;15(6):1423. doi: 10.3390/polym15061423 (PMC10053202; doi:10.3390/polym15061423)
Supplement: Supplementary file 1 [file polymers-15-01423-s001.zip]

Archive with 1 entries (1 files):
- polymers-2218296-supplementary.pdf
